# Supplementary material for: Beyond the visual: using metabarcoding to characterize the hidden reef cryptobiome
Source: Proc Biol Sci. 2019 Feb 13;286(1896):20182697. doi: 10.1098/rspb.2018.2697 (PMC6408595; doi:10.1098/rspb.2018.2697)
Supplement: Table S1 [file rspb20182697supp6.xlsx]

## Sheet: Sheet1
Carvalho et al., Beyond the visual: using metabarcoding to characterize the hidden reef cryptobiome, Proceedings of the Royal Society B, doi:10.1098/rspb.2018.2697
Supplementary Table S1: Metadata of the reefs where ARMS units were positioned along the latitudinal gradient of the Saudi Arabian Red Sea
SampleID	Reef	Region1	Latitude	Longitude	Depth	Deployment Date	Retrieval Date
AFL	Al Fahal	Central	22.2238	38.965	10	May-13	May-15
AFL	Al Fahal	Central	22.2238	38.965	10	2015-05-01	2017-06-01
AMF	Abu Madafi	Central	22.0893	38.7781	10	May-13	May-15
AMF	Abu Madafi	Central	22.0893	38.7781	10	2015-05-01	2017-06-01
ASA	Abu Shoosha	Central	22.2998	39.0442	12	May-13	May-15
ASA	Abu Shoosha	Central	22.2998	39.0442	12	2015-05-01	2017-06-01
ASF	Abu Shootaf	Central	22.1387	38.9676	9	June-13	June-15
ASF	Abu Shootaf	Central	22.1387	38.9676	9	2015-05-01	2017-06-01
CG	Coastguard	South	20.11	40.22	10	2015-05-01	2017-05-01
DR10	DR10	North	27.8444	35.3129	10	2014-08-01	2016-07-01
DR12	DR12	North	27.6707	35.44	10	2014-08-01	2016-07-01
DR6	DR6	North	27.0733	35.7875	10	2014-08-01	2016-07-01
DR7	DR7	North	27.2744	35.6265	10	2014-08-01	2016-07-01
DR8	DR8	North	27.9431	35.2323	10	2014-08-01	2016-07-01
DR9	DR9	North	27.921	35.269	10	2014-08-01	2016-07-01
F18	F18	South	16.88	42.26	8	2015-02-01	2017-11-01
F24	F24	South	16.79	42.199	8	2015-02-01	2017-11-01
JS1	JS1	Central	21.45	39.1	10	2014-06-01	2017-07-01
JS2	JS3	Central	21.06	39.2	10	2014-06-01	2017-07-01
JS3	JS2	Central	21.21	39.11	10	2014-06-01	2017-07-01
NA	North Al Lith	Central	20.4412	39.6507	10	2015-05-01	2017-05-01
SA	South Al Lith	South	19.9015	40.5246	10	2015-05-01	2017-05-01
WS	Whale Shark	South	19.9682	40.1383	10	2015-05-01	2017-05-01
KAEC	KAEC	Central	39.0602	22.3698	12	June 2013	July 2015
AWN	Al Wasel N	Central	38.94	22.6792	12	June 2013	June 2015
AWS	Al Wasel S	Central	38.9585	22.6616	10	June 2013	June 2015
