# Supplementary material for: Beyond the visual: using metabarcoding to characterize the hidden reef cryptobiome
Source: Proc Biol Sci. 2019 Feb 13;286(1896):20182697. doi: 10.1098/rspb.2018.2697 (PMC6408595; doi:10.1098/rspb.2018.2697)
Supplement: Supplementary Table S3 [file rspb20182697supp8.xlsx]

## Sheet: Sheet1
Carvalho et al., Beyond the visual: using metabarcoding to characterize the hidden reef cryptobiome, Proceedings of the Royal Society B, doi:10.1098/rspb.2018.2697
Supplementary Table S3: Total number of Operational Taxonomic Units (#OTUs) and relative proportion (%) of core, transitional and satellite OTUs across the different datasets
	Core		Transitional		Satellite		Total #OTUs
	#OTUs	%	#OTUs	%	#OTUs	%
Pooled	128	1.2	4825	46.3	5463	52.4	10416
Sessile	71	1.6	2056	46.2	2323	52.2	4450
Mobile	115	1.3	4047	45.4	4741	53.2	8903
